# Supplementary material for: Understanding the Influence of Community-Level Determinants on Children’s Social and Emotional Well-Being: A Systems Science and Participatory Approach
Source: Int J Environ Res Public Health. 2022 May 14;19(10):5972. doi: 10.3390/ijerph19105972 (PMC9140710; doi:10.3390/ijerph19105972)
Supplement: Supplementary file 1 [file ijerph-19-05972-s001.zip]

Archive with 1 entries (1 files):
- ijerph-1690973-supplementary.pdf
